# Supplementary material for: TE Density: a tool to investigate the biology of transposable elements
Source: Mob DNA. 2022 Apr 12;13:11. doi: 10.1186/s13100-022-00264-4 (PMC9004194; doi:10.1186/s13100-022-00264-4)
Supplement: Supplementary file 2 — Additional file 2 Supplementary materials. [file 13100_2022_264_MOESM2_ESM.zip]

Archive with 3 entries (3 files):
- 13100_2022_264_MOESM2_ESM/LTR_file_1000.tsv
- 13100_2022_264_MOESM2_ESM/SingleC_SingleE_Super.tsv
- 13100_2022_264_MOESM2_ESM/Test_SingleC_SingleElongate_Superfam_Revision.tsv
