# Supplementary material for: TE Density: a tool to investigate the biology of transposable elements
Source: Mob DNA. 2022 Apr 12;13:11. doi: 10.1186/s13100-022-00264-4 (PMC9004194; doi:10.1186/s13100-022-00264-4)
Supplement: Supplementary file 2 — Additional file 2 Supplementary materials. [file 13100_2022_264_MOESM2_ESM.zip › 13100_2022_264_MOESM2_ESM/LTR_file_1000.tsv]

Os08g0122700
Os08g0172433
Os08g0207951
Os08g0208700
Os08g0210300
Os08g0214600
Os08g0216900
Os08g0217050
Os08g0256300
Os08g0281500
Os08g0283000
Os08g0283900
Os08g0316900
Os08g0347500
Os08g0376900
Os08g0437566
Os08g0437832
Os08g0441900
Os08g0539400
Os08g0540200
Os07g0123601
Os07g0216700
Os07g0223400
Os07g0248100
Os07g0248900
Os07g0269400
Os07g0277500
Os07g0296000
Os07g0296800
Os07g0297400
Os07g0405700
Os07g0407700
Os07g0413300
Os07g0453132
Os07g0471000
Os07g0476401
Os07g0486300
Os07g0582700
Os07g0602600
Os07g0605275
Os01g0102850
Os01g0114050
Os01g0115500
Os01g0115533
Os01g0142950
Os01g0154950
Os01g0268100
Os01g0268201
Os01g0282251
Os01g0349000
Os01g0372100
Os01g0384450
Os01g0391100
Os01g0495701
Os01g0516625
Os01g0536950
Os01g0538650
Os01g0553901
Os01g0564532
Os01g0571700
Os01g0640100
Os01g0687150
Os01g0715201
Os01g0716200
Os01g0726001
Os01g0733100
Os01g0762300
Os01g0768100
Os01g0825166
Os01g0825332
Os01g0863100
Os01g0903800
Os01g0943100
Os01g0943700
Os01g0943950
Os12g0105500
Os12g0121300
Os12g0140050
Os12g0142900
Os12g0146000
Os12g0148400
Os12g0150901
Os12g0205100
Os12g0229100
Os12g0244800
Os12g0269100
Os12g0269600
Os12g0279702
Os12g0280801
Os12g0288266
Os12g0292200
Os12g0293601
Os12g0405300
Os12g0425500
Os12g0427000
Os12g0442700
Os12g0466800
Os12g0498650
Os12g0541000
Os12g0542300
Os12g0545900
Os12g0559200
Os12g0559934
Os12g0568100
Os12g0572300
Os12g0572400
Os12g0598600
Os12g0621832
Os12g0621900
Os12g0639400
Os10g0113723
Os10g0130701
Os10g0132700
Os10g0132800
Os10g0134266
Os10g0135833
Os10g0143500
Os10g0143800
Os10g0151800
Os10g0154401
Os10g0156800
Os10g0158625
Os10g0159167
Os10g0159300
Os10g0168751
Os10g0181100
Os10g0191600
Os10g0197300
Os10g0213966
Os10g0254720
Os10g0329400
Os10g0330825
Os10g0332733
Os10g0332866
Os10g0338858
Os10g0340950
Os10g0343900
Os10g0361876
Os10g0398600
Os10g0399901
Os10g0409566
Os10g0412350
Os10g0424733
Os10g0425066
Os10g0429651
Os10g0432200
Os10g0494200
Os10g0523000
Os10g0538600
Os10g0549600
Os10g0549650
Os10g0574150
Os10g0580550
Os04g0111900
Os04g0112533
Os04g0112766
Os04g0113000
Os04g0126500
Os04g0127750
Os04g0139201
Os04g0141800
Os04g0157300
Os04g0173800
Os04g0189800
Os04g0194433
Os04g0204200
Os04g0207600
Os04g0210250
Os04g0218701
Os04g0225400
Os04g0226800
Os04g0247875
Os04g0248050
Os04g0249500
Os04g0249700
Os04g0268300
Os04g0275950
Os04g0285601
Os04g0316800
Os04g0335200
Os04g0336801
Os04g0340300
Os04g0344100
Os04g0367000
Os04g0372201
Os04g0404100
Os04g0407300
Os04g0414250
Os04g0437900
Os04g0514800
Os04g0572100
Os04g0578600
Os04g0591232
Os04g0603800
Os04g0603900
Os04g0639700
Os09g0113500
Os09g0115166
Os09g0129400
Os09g0129800
Os09g0135200
Os09g0135100
Os09g0238700
Os09g0239450
Os09g0259000
Os09g0265800
Os09g0267300
Os09g0269000
Os09g0302233
Os09g0325300
Os09g0337500
Os09g0341901
Os09g0362800
Os09g0380966
Os09g0387800
Os09g0404500
Os09g0405200
Os09g0406400
Os09g0409312
Os09g0434600
Os02g0108700
Os02g0136150
Os02g0142950
Os02g0164600
Os02g0206833
Os02g0274600
Os02g0446100
Os02g0453000
Os02g0454300
Os02g0458100
Os02g0491900
Os02g0498700
Os02g0522100
Os02g0522300
Os02g0538400
Os02g0549467
Os02g0549533
Os02g0616800
Os02g0642850
Os02g0671800
Os02g0798501
Os02g0798900
Os11g0118200
Os11g0133100
Os11g0164100
Os11g0182500
Os11g0208700
Os11g0208750
Os11g0220300
Os11g0224301
Os11g0250400
Os11g0269100
Os11g0272550
Os11g0278900
Os11g0291800
Os11g0291900
Os11g0306100
Os11g0311100
Os11g0329399
Os11g0417132
Os11g0417800
Os11g0423200
Os11g0426850
Os11g0427401
Os11g0460900
Os11g0467632
Os11g0476333
Os11g0560366
Os11g0601950
Os11g0602500
Os11g0602550
Os11g0602600
Os11g0602701
Os11g0611600
Os11g0617532
Os11g0668700
Os11g0682501
Os11g0684100
Os11g0686250
Os11g0695400
Os11g0696750
Os06g0116933
Os06g0131900
Os06g0149500
Os06g0170800
Os06g0197901
Os06g0225600
Os06g0267200
Os06g0289300
Os06g0296450
Os06g0319540
Os06g0333600
Os06g0340200
Os06g0340301
Os06g0350600
Os06g0356800
Os06g0363000
Os06g0364850
Os06g0367100
Os06g0470350
Os06g0479701
Os06g0491901
Os06g0492700
Os06g0493800
Os06g0494701
Os06g0497200
Os06g0497600
Os06g0549900
Os06g0561501
Os06g0587300
Os06g0587900
Os06g0621100
Os06g0632300
Os06g0638300
Os06g0639700
Os06g0639800
Os06g0730200
Os05g0114800
Os05g0167300
Os05g0194500
Os05g0197500
Os05g0198100
Os05g0210400
Os05g0210450
Os05g0236600
Os05g0244500
Os05g0247400
Os05g0249500
Os05g0253100
Os05g0267732
Os05g0267766
Os05g0267850
Os05g0278950
Os05g0279750
Os05g0283000
Os05g0293600
Os05g0329200
Os05g0377600
Os05g0377750
Os05g0379300
Os05g0380700
Os05g0391400
Os05g0436700
Os05g0454800
Os05g0456800
Os05g0462700
Os05g0462900
Os05g0469900
Os05g0482050
Os05g0527700
Os05g0550300
Os05g0583000
Os05g0587600
Os03g0154750
Os03g0166600
Os03g0218100
Os03g0258500
Os03g0270900
Os03g0354500
Os03g0356540
Os03g0373500
Os03g0394001
Os03g0422702
Os03g0439900
Os03g0446200
Os03g0453301
Os03g0557900
Os03g0560200
Os03g0561400
Os03g0562400
Os03g0570200
Os03g0593700
Os03g0604950
Os03g0627900
Os03g0652600
Os03g0667300
Os03g0679300
Os03g0829000
Os03g0832200
