# Supplementary material for: TE Density: a tool to investigate the biology of transposable elements
Source: Mob DNA. 2022 Apr 12;13:11. doi: 10.1186/s13100-022-00264-4 (PMC9004194; doi:10.1186/s13100-022-00264-4)
Supplement: Supplementary file 2 — Additional file 2 Supplementary materials. [file 13100_2022_264_MOESM2_ESM.zip › 13100_2022_264_MOESM2_ESM/SingleC_SingleE_Super.tsv]

Chromosome	Start	Stop	Strand	Order	SuperFamily	Length	Genome_ID
Fvb1-1	3350	4133	-	S_Revision	Copia	784	Mock_Camarosa
Fvb1-1	4209	5229	-	S_Revision	Gypsy	1021	Mock_Camarosa
Fvb1-1	8459	9370	-	S_Revision	Completely_Unknown	912	Mock_Camarosa
Fvb1-1	9556	11249	+	S_Revision	Completely_Unknown	1694	Mock_Camarosa
Fvb1-1	11253	11886	+	S_Revision	Completely_Unknown	634	Mock_Camarosa
Fvb1-1	12193	12404	-	S_Revision	hAT	212	Mock_Camarosa
Fvb1-1	13625	13774	+	S_Revision	Completely_Unknown	150	Mock_Camarosa
Fvb1-1	13799	13892	-	S_Revision	Mutator	94	Mock_Camarosa
Fvb1-1	13892	15323	+	S_Revision	Helitron	1432	Mock_Camarosa
Fvb1-1	15397	16343	-	S_Revision	Unknown_LTR_Superfam	947	Mock_Camarosa
Fvb1-1	16344	16966	-	S_Revision	Gypsy	623	Mock_Camarosa
Fvb1-1	17033	17209	-	S_Revision	Completely_Unknown	177	Mock_Camarosa
Fvb1-1	20215	20599	+	S_Revision	hAT	385	Mock_Camarosa
Fvb1-1	20236	20464	-	S_Revision	Unknown_LTR_Superfam	229	Mock_Camarosa
Fvb1-1	20465	22846	+	S_Revision	Unknown_LTR_Superfam	2382	Mock_Camarosa
Fvb1-1	23216	23346	+	S_Revision	Completely_Unknown	131	Mock_Camarosa
Fvb1-1	23271	23459	-	S_Revision	Mutator	189	Mock_Camarosa
Fvb1-1	23456	24625	-	S_Revision	CACTA	1170	Mock_Camarosa
Fvb1-1	24000	24500	-	S_Revision	MULE	501	Mock_Camarosa
Fvb1-1	24200	24550	-	S_Revision	Copia	351	Mock_Camarosa
