# Supplementary material for: TE Density: a tool to investigate the biology of transposable elements
Source: Mob DNA. 2022 Apr 12;13:11. doi: 10.1186/s13100-022-00264-4 (PMC9004194; doi:10.1186/s13100-022-00264-4)
Supplement: Supplementary file 2 — Additional file 2 Supplementary materials. [file 13100_2022_264_MOESM2_ESM.zip › 13100_2022_264_MOESM2_ESM/Test_SingleC_SingleElongate_Superfam_Revision.tsv]

Chromosome	Start	Stop	Strand	Order	SuperFamily	Length
Fvb1-1	3350.0	3957.0	-	LTR	Copia	608.0
Fvb1-1	3795.0	4133.0	-	LTR	Copia	339.0
Fvb1-1	4209.0	4761.0	-	LTR	Gypsy	553.0
Fvb1-1	4670.0	5229.0	-	LTR	Gypsy	560.0
Fvb1-1	8459.0	9266.0	-	Completely_Unknown	Completely_Unknown	808.0
Fvb1-1	8794.0	9370.0	+	Completely_Unknown	Completely_Unknown	577.0
Fvb1-1	9556.0	9677.0	+	Completely_Unknown	Completely_Unknown	122.0
Fvb1-1	9675.0	11249.0	-	Completely_Unknown	Completely_Unknown	1575.0
Fvb1-1	11253.0	11469.0	+	Completely_Unknown	Completely_Unknown	217.0
Fvb1-1	11450.0	11886.0	+	Completely_Unknown	Completely_Unknown	437.0
Fvb1-1	12193.0	12404.0	-	TIR	hAT	212.0
Fvb1-1	13625.0	13774.0	+	Completely_Unknown	Completely_Unknown	150.0
Fvb1-1	13799.0	13892.0	-	TIR	Mutator	94.0
Fvb1-1	13892.0	14156.0	+	Helitron	Helitron	265.0
Fvb1-1	14154.0	15323.0	+	Helitron	Helitron	1170.0
Fvb1-1	15397.0	16343.0	-	LTR	Unknown_LTR_Superfam	947.0
Fvb1-1	16344.0	16966.0	-	LTR	Gypsy	623.0
Fvb1-1	17033.0	17209.0	-	Completely_Unknown	Completely_Unknown	177.0
Fvb1-1	20215.0	20599.0	+	TIR	hAT	385.0
Fvb1-1	20236.0	20464.0	-	LTR	Unknown_LTR_Superfam	229.0
Fvb1-1	20465.0	20899.0	+	LTR	Unknown_LTR_Superfam	435.0
Fvb1-1	20880.0	22846.0	-	LTR	Unknown_LTR_Superfam	1966.0
Fvb1-1	23216.0	23346.0	+	Completely_Unknown	Completely_Unknown	131.0
Fvb1-1	23271.0	23459.0	-	TIR	Mutator	189.0
Fvb1-1	23456.0	24419.0	-	TIR	CACTA	963.0
Fvb1-1	24415.0	24625.0	-	TIR	CACTA	211.0
Fvb1-1	24000.0	24500.0	-	DNA	MULE	501.0
Fvb1-1	24200.0	24550.0	-	LTR	Copia	351.0
